# Supplementary material for: T3P-Promoted Synthesis of a Series of 2-Aryl-3-phenyl-2,3-dihydro-4H-pyrido[3,2-e][1,3]thiazin-4-ones and Their Activity against the Kinetoplastid Parasite Trypanosoma brucei
Source: Molecules. 2021 Oct 9;26(20):6099. doi: 10.3390/molecules26206099 (PMC8540051; doi:10.3390/molecules26206099)
Supplement: Supplementary file 1 [file molecules-26-06099-s001.zip]

Archive with 1 entries (1 files):
- molecules-1353197-supplementary.pdf
